# Supplementary material for: Embryonic Stem Cell-Derived Neurons as a Model System for Epigenome Maturation during Development
Source: Genes (Basel). 2023 Apr 22;14(5):957. doi: 10.3390/genes14050957 (PMC10218269; doi:10.3390/genes14050957)
Supplement: Supplementary file 1 [file genes-14-00957-s001.zip]

Archive with 1 entries (1 files):
- genes-2270578-supplementary.pdf
